# Supplementary material for: Evaluation of the Properties of Bioactive Mesoporous Glasses Doped with Cerium and Loaded with Polyphenols
Source: Materials (Basel). 2025 Feb 6;18(3):709. doi: 10.3390/ma18030709 (PMC11821127; doi:10.3390/ma18030709)
Supplement: Supplementary file 1 [file materials-18-00709-s001.zip]

Archive with 1 entries (1 files):
- materials-3436904-supplementary.pdf
